# Supplementary material for: Field evaluation of specific mycobacterial protein‐based skin test for the differentiation of Mycobacterium bovis‐infected and Bacillus Calmette Guerin‐vaccinated crossbred cattle in Ethiopia
Source: Transbound Emerg Dis. 2021 Aug 19;69(4):e1–9. doi: 10.1111/tbed.14252 (PMC8801543; doi:10.1111/tbed.14252)
Supplement: Supplementary file 1 — Supporting information [file TBED-69-e1-s001.xlsx]

## Sheet: Reactor
ID No	PPD-Ab	PPD-Aa	PPD-Bb	PPD-Ba	DIVAb	DIVAa	PPD-A	PPD-B	SIT	PPD-(B-A)	SICCT	DST-c	T-DST-c
29-210	7.01	12.04	6.02	16.23	6.66	13.15	5.03	10.21	1	5.18	1	6.49	1
210-818	4.94	9.89	5.02	20.78	6.25	9.38	4.95	15.76	1	10.81	1	3.13	1
211-804	5.09	15.79	4.75	21.01	5.51	17.06	10.7	16.26	1	5.56	1	11.55	1
210-806	6.34	15.03	6.43	25.42	7.02	12.93	8.69	18.99	1	10.3	1	5.91	1
28-112	6.79	13.3	6.5	14.05	7.39	15.81	6.51	7.55	1	1.04	0	8.42	1
213-946	5.56	10.57	5.47	12.5	6.22	10.04	5.01	7.03	1	2.02	0	3.82	1
212-918	5.62	14.04	5.11	21.11	5.93	11.66	8.42	16	1	7.58	1	5.73	1
211-814	6.52	11.1	6.12	18.15	6.69	21.9	4.58	12.03	1	7.45	1	15.21	1
211-890	10.65	13.52	6.03	19.66	7.27	14.42	2.87	13.63	1	10.76	1	7.15	1
23-019	5.22	6.88	7.43	14.45	7.46	14.59	1.66	7.02	1	5.36	1	7.13	1
210-836	6.3	14.26	6.83	29.25	7.48	25.74	7.96	22.42	1	14.46	1	18.26	1
211-832	6.36	11.39	5.68	22.23	5.95	19.85	5.03	16.55	1	11.52	1	13.9	1
29-108	5.23	14.8	5.12	24.73	5.8	14.63	9.57	19.61	1	10.04	1	8.83	1
26-130	7.04	11	6.26	13.21	6.26	9.01	3.96	6.95	1	2.99	0	2.75	1
25-132	6.5	9.9	5.97	10.9	6.75	9.87	3.4	4.93	1	1.53	0	3.12	1
210-800	6.5	9.8	6.8	17.3	8.9	15.93	3.3	10.5	1	7.2	1	7.03	1
UN1	5.3	10.68	5.15	15.48	6.13	12.32	5.38	10.33	1	4.95	1	6.19	1
26-124	6.98	9.57	7.36	17	7.71	12.88	2.59	9.64	1	7.05	1	5.17	1
211-158	8.1	13	6.5	17.53	7.7	19.6	4.9	11.03	1	6.13	1	11.9	1
29-704	10.2	17.62	9.08	33.7	9.95	28.66	7.42	24.62	1	17.2	1	18.71	1
211-110	6.88	9.7	6.38	14.94	6.3	10.56	2.82	8.56	1	5.74	1	4.26	1
210-160	7.1	14	8.89	16.04	8.7	15.1	6.9	7.15	1	0.25	0	6.4	1
25-158	6	10	6.61	16.15	8.8	11.98	4	9.54	1	5.54	1	3.18	1
214-800	4.41	6.9	4.9	11.3	4.69	11.44	2.49	6.4	1	3.91	0	6.75	1
213-896	6.55	12.8	5.65	15.77	6.74	15.1	6.25	10.12	1	3.87	0	8.36	1
210-100	5	10.2	4.1	9.42	5.05	6.4	5.2	5.32	1	0.12	0	1.35	0
210-132	6.65	16.2	6.5	26.6	7.1	18.2	9.55	20.1	1	10.55	1	11.1	1
213-920	6.13	9.2	5.1	15.3	5.1	7.2	3.07	10.2	1	7.13	1	2.1	1
29-142	6.3	6.6	4.3	9.3	6.48	10.94	0.3	5	1	4.7	1	4.46	1
213-942	5.13	15	5.76	22.7	7.22	15.01	9.87	16.94	1	7.07	1	7.79	1
214-812	5.05	14.82	3.73	29.2	5.15	11.37	9.77	25.47	1	15.7	1	6.22	1
211-178	8.9	14.04	9.3	21.45	10.5	15.8	5.14	12.15	1	7.01	1	5.3	1
210-846	5	8.3	5.3	14.85	5.64	16.1	3.3	9.55	1	6.25	1	10.46	1
214-828	3.84	8.9	4.46	22.9	4	9.3	5.06	18.44	1	13.38	1	5.3	1
210-140	7.2	11.97	7.55	16.9	8.8	10.94	4.77	9.35	1	4.58	1	2.14	1
213-946	5.78	7.8	5.46	9.98	5.87	9.2	2.02	4.52	1	2.5	0	3.33	1
260-14	9.65	13.38	11.56	14.28	14.69	16.2	3.73	2.72	0	-1.01	0	1.51	0
210-120	7.18	12.03	6.83	15.9	8.34	14	4.85	9.07	1	4.22	1	5.66	1
26-150	5.43	9.55	5.15	21.22	6.55	14.23	4.12	16.07	1	11.95	1	7.68	1
214-844	5.82	10.05	5.65	12.74	5.86	14.35	4.23	7.09	1	2.86	0	8.49	1
210-14	6.55	10.58	8.3	15.4	7.22	13.91	4.03	7.1	1	3.07	0	6.69	1
29-205	11.65	17.8	9.77	17	10.11	16.14	6.15	7.23	1	1.08	0	6.03	1
UN2	7.59	13.82	6.53	18.2	6.48	11.66	6.23	11.67	1	5.44	1	5.18	1
212-102	7.07	13.53	6.22	21.29	6.63	12.85	6.46	15.07	1	8.61	1	6.22	1
210-806	7.52	11.6	7.57	19.65	7.32	11.33	4.08	12.08	1	8	1	4.01	1
213-822	7.23	12.94	7.08	20.8	8.74	18.95	5.71	13.72	1	8.01	1	10.21	1
210-140	8.25	11.42	7.88	18.71	8.52	15.28	3.17	10.83	1	7.66	1	6.76	1
24-118	6.26	10.63	6.93	30.44	7.08	26.74	4.37	23.51	1	19.14	1	19.66	1
212-006	10.3	11.9	8.02	28.06	10.7	20.63	1.6	20.04	1	18.44	1	9.93	1
28-114	7.14	18.62	6.43	31.5	6.85	16.58	11.48	25.07	1	13.59	1	9.73	1
211-100	8.43	14.15	7.4	16.61	9.5	13.84	5.72	9.21	1	3.49	0	4.34	1
20-142	6.15	11.06	6.37	31.71	6.36	32.32	4.91	25.34	1	20.43	1	25.96	1
C-010	5.22	6.71	6.9	11.3	7.8	10.25	1.49	4.4	1	2.91	0	2.45	1
FFC01	5.41	8.8	5.45	17.24	5	8.55	3.39	11.79	1	8.4	1	3.55	1
FFC02	5.9	10.5	7.11	26.3	5.53	11.9	4.6	19.19	1	14.59	1	6.37	1
FFC03	4.5	12	4.62	26.95	4.85	13.69	7.5	22.33	1	14.83	1	8.84	1
FFC04	4.65	7.5	3.9	17.76	4.1	6.43	2.85	13.86	1	11.01	1	2.33	1
FFC05	5	8.5	5	20.92	5	12.5	3.5	15.92	1	12.42	1	7.5	1
FFC06	4.15	7.19	3.9	19.1	4.35	10.68	3.04	15.2	1	12.16	1	6.33	1
FFC07	3	3.9	3	7.07	2.9	4.27	0.9	4.07	1	3.17	0	1.37	0
FFH01	2.7	5.57	2.5	7.7	3	7.6	2.87	5.2	1	2.33	0	4.6	1
FFB02	2.9	4	2.3	9.1	3.1	7.8	1.1	6.8	1	5.7	1	4.7	1
FFH04	2.7	3.4	2.51	12.17	2.25	4.8	0.7	9.66	1	8.96	1	2.55	1
FFH05	3.41	16.1	3.36	28	3.45	10.4	12.69	24.64	1	11.95	1	6.95	1
FFH06	3.23	5.3	3.6	14.49	3.05	9.78	2.07	10.89	1	8.82	1	6.73	1
FFH07	3.24	4.36	3.36	14.35	3.54	9.81	1.12	10.99	1	9.87	1	6.27	1
FFH08	3.12	5.32	2.84	9.07	3.41	5.8	2.2	6.23	1	4.03	1	2.39	1
FFH09	2.56	3.9	2.34	11.52	3.44	9.24	1.34	9.18	1	7.84	1	5.8	1

## Sheet: Control calves
ID No	PPDAb	PPDAa	PPDBb	PPDBa	DSt-cb	DST-ca	PPD-A	PPD-B	SIT	PPD -(B-A)	SICCT	DST-c	T-DST-c
BTB-05	4.28	4.95	3.65	4.64	4.01	5.19	0.67	0.99	0	0.32	0	1.18	0
BTB-06	3.18	3.89	2.59	3.23	2.89	4.14	0.71	0.64	0	-0.07	0	1.25	0
BTB-07	4.1	4.92	2.59	3.23	4.01	5.1	0.82	0.64	0	-0.18	0	1.09	0
BTB-08	3.34	5.53	3.27	5.09	2.86	4.34	2.19	1.82	0	-0.37	0	1.48	0
BTB-09	4.46	5.31	2.41	4.25	3.08	4.5	0.85	1.84	0	0.99	0	1.42	0
BTB-11	5.03	6.38	3.6	5.87	3.89	5.73	1.35	2.27	0	0.92	0	1.84	0
BTB-15	4.33	5.04	3.58	3.93	3.65	3.67	0.71	0.35	0	-0.36	0	0.02	0
BTB-17	8.01	8.58	7.44	7.74	6.55	7.86	0.57	0.3	0	-0.27	0	1.31	0
BTB-19	4.2	5.45	2.9	3.64	3.39	3.4	1.25	0.74	0	-0.51	0	0.01	0
BTB-22	3.98	4.3	3.86	3.84	3.85	4.11	0.32	-0.02	0	-0.34	0	0.26	0
BTB-24	3.41	3.65	2.58	3.21	2.68	3.4	0.24	0.63	0	0.39	0	0.72	0
BTB-25	4.38	4.25	2.87	2.96	2.92	3.95	-0.13	0.09	0	0.22	0	1.03	0
BTB-27	3.54	3.4	2.44	3.6	3.4	3.65	-0.14	1.16	0	1.3	0	0.25	0
BTB-28	3.53	6.24	2.54	3.45	2.78	4.15	2.71	0.91	0	-1.8	0	1.37	0
BTB-31	2.77	3.9	2.39	3.95	2.24	3.7	1.13	1.56	0	0.43	0	1.46	0
BTB-33	4.22	5.07	3	3.7	3.97	4.4	0.85	0.7	0	-0.15	0	0.43	0
BTB-35	5.75	6.1	3.43	4.19	5.42	6.2	0.35	0.76	0	0.41	0	0.78	0
BTB-36	3.3	4.56	2.47	3.4	3.7	4.02	1.26	0.93	0	-0.33	0	0.32	0
BTB-38	4.51	4.8	3.5	4.1	3.71	4.61	0.29	0.6	0	0.31	0	0.9	0
BTB-39	5.6	6.1	4.21	5.07	4.64	4.7	0.5	0.86	0	0.36	0	0.06	0
BTB-42	6.61	8.04	4.68	5.84	5.48	6.6	1.43	1.16	0	-0.27	0	1.12	0
BTB-43	3.5	4.35	2.65	3.8	3.75	4.48	0.85	1.15	0	0.3	0	0.73	0
BTB-47	3.73	4.7	3.7	4.71	3.4	4.21	0.97	1.01	0	0.04	0	0.81	0
BTB-49	4.88	3.9	5.26	5.58	3.95	4.31	-0.98	0.32	0	1.3	0	0.36	0
BTB-52	5.7	5.5	3.41	4	4.81	5.2	-0.2	0.59	0	0.79	0	0.39	0
BTB-54	5.85	6.41	4.54	5.27	5.37	5.7	0.56	0.73	0	0.17	0	0.33	0
BTB-56	4.5	4.9	3.21	3.8	4.39	4.3	0.4	0.59	0	0.19	0	-0.09	0
BTB-59	6.42	7.5	3.73	4.7	4.8	5.6	1.08	0.97	0	-0.11	0	0.8	0
BTB-61	5	5.25	3.78	3.7	3.7	3.6	0.25	-0.08	0	-0.33	0	-0.1	0
BTB-63	4.6	4.5	3.38	3.66	3.15	3.55	-0.1	0.28	0	0.38	0	0.4	0
BTB-64	4.29	3.8	2.79	2.85	3.9	3.32	-0.49	0.06	0	0.55	0	-0.58	0
BTB-65	4.42	5.7	3.3	4.44	3.93	5.9	1.28	1.14	0	-0.14	0	1.97	0
BTB-69	6.25	6.61	6.03	6	6.25	6.78	0.36	-0.03	0	-0.39	0	0.53	0
BTB-70	5.45	6.08	4.3	4.45	5.45	5.9	0.63	0.15	0	-0.48	0	0.45	0
BTB-71	4.5	5.4	4.21	3.9	4.5	4.81	0.9	-0.31	0	-1.21	0	0.31	0
BTB-73	3.87	4.04	3.88	3.66	4.67	4.8	0.17	-0.22	0	-0.39	0	0.13	0
BTB-76	8.71	8.59	7.26	6.93	5.58	6.78	-0.12	-0.33	0	-0.21	0	1.2	0
BTB-78	3.08	3.56	2.76	3.02	3.34	3.08	0.48	0.26	0	-0.22	0	-0.26	0
BTB-82	6.85	6	4.93	4.4	4.2	4.95	-0.85	-0.53	0	0.32	0	0.75	0

## Sheet: vaccinated calves
ID No	PPDAb	PPDAa	PPDBb	PPDBa	DST-cb	DST-ca	PPD-A	PPD-B	SIT	PPD(B-A)	SICCT-std	DST-c	TDST-c
BTB-01	5.22	10.8	3.29	19.72	4.77	6.32	5.58	16.43	1	10.85	1	1.55	0
BTB-02	3.64	7.35	3.22	18.57	4.2	5.33	3.71	15.35	1	11.64	1	1.13	0
BTB-04	3.64	10.29	3.05	19.03	3.05	3.99	6.65	15.98	1	9.33	1	0.94	0
BTB-10	3.73	5.47	3.85	10.46	3.57	5.46	1.74	6.61	1	4.87	1	1.89	0
BTB-12	5.26	8.59	4.89	13.21	4.56	6.29	3.33	8.32	1	4.99	1	1.73	0
BTB-14	4.81	13.16	3.9	22.71	4.57	5.38	8.35	18.81	1	10.46	1	0.81	0
BTB-16	7.65	13.84	4.14	22.54	3.85	4.6	6.19	18.4	1	12.21	1	0.75	0
BTB-20	3.59	11.43	2.92	19.12	4.02	4.03	7.84	16.2	1	8.36	1	0.01	0
BTB-21	3.85	6.88	3.08	16.75	3.48	4.03	3.03	13.67	1	10.64	1	0.55	0
BTB-23	4.37	12.58	4.21	15.12	4.17	5.37	8.21	10.91	1	2.7	0	1.2	0
BTB-26	4.34	7.24	2.85	13.52	2.89	4.4	2.9	10.67	1	7.77	1	1.51	0
BTB-29	5.4	9.88	4.68	12.85	4.16	5.7	4.48	8.17	1	3.69	0	1.54	0
BTB-30	3.46	12.26	2.29	14.65	2.69	3.58	8.8	12.36	1	3.56	0	0.89	0
BTB-32	6.3	8.42	5.22	11.6	5.02	5.2	2.12	6.38	1	4.26	1	0.18	0
BTB-34	3.38	7.2	3.35	13.3	2.5	3.38	3.82	9.95	1	6.13	1	0.88	0
BTB-41	5.25	12.4	4.19	16.7	4.83	5.9	7.15	12.51	1	5.36	1	1.07	0
BTB-44	4.54	9.6	3.21	13.1	3.59	4.09	5.06	9.89	1	4.83	1	0.5	0
BTB-45	3.84	8.9	2.32	14.1	2.05	2.09	5.06	11.78	1	6.72	1	0.04	0
BTB-46	4.8	11.13	4.06	18.2	4.52	4.4	6.33	14.14	1	7.81	1	-0.12	0
BTB-50	4.28	10.92	3.85	14.55	4.95	4.41	6.64	10.7	1	4.06	1	-0.54	0
BTB-51	4.22	8.4	3.4	10.61	3.5	3.52	4.18	7.21	1	3.03	0	0.02	0
BTB-53	4.05	4.78	3.38	8.5	3.97	3.78	0.73	5.12	1	4.39	1	-0.19	0
BTB-55	4.04	9.9	3.73	18.9	3.82	3.6	5.86	15.17	1	9.31	1	-0.22	0
BTB-57	5.24	8.75	4.23	18.84	4.55	3.95	3.51	14.61	1	11.1	1	-0.6	0
BTB-58	3.14	12.8	2.95	21.38	3.6	4.71	9.66	18.43	1	8.77	1	1.11	0
BTB-62	4.71	5.6	3.54	12.04	4.44	4.5	0.89	8.5	1	7.61	1	0.06	0
BTB-66	5.6	7.9	3.93	19.25	5.55	5.11	2.3	15.32	1	13.02	1	-0.44	0
BTB-67	2.9	6.15	2.98	11.07	2.8	3.9	3.25	8.09	1	4.84	1	1.1	0
BTB-68	3.4	5.24	3.03	11.47	3.95	3.85	1.84	8.44	1	6.6	1	-0.1	0
BTB-74	6.58	6.12	4.7	10.34	4.05	4.1	-0.46	5.64	1	6.1	1	0.05	0
BTB-75	3.96	8.8	3.69	15.72	4.1	4.27	4.84	12.03	1	7.19	1	0.17	0
BTB-77	5.38	6.71	3.67	8.79	3.28	3.68	1.33	5.12	1	3.79	0	0.4	0
BTB-79	4.56	9.94	4.15	13.4	3.71	3.86	5.38	9.25	1	3.87	0	0.15	0
BTB-80	4.97	5.61	4.71	10.71	4.21	3.91	0.64	6	1	5.36	1	-0.3	0
BTB-81	4.71	9.98	4	17.12	4.36	4.44	5.27	13.12	1	7.85	1	0.08	0

## Sheet: 30cows
ID No.	PPD-A	PPD-(B-A)	PPD-B	DSTc	DSTf
210-120	3.65	3.54	7.19	3.53	3.47
210-132	9.6	3.7	13.3	2.21	3.02
210-140	7.32	3.45	10.77	4.93	4.65
210-800	3.5	9.9	13.4	5.38	7.01
210-806	6.24	0.96	7.2	4.53	4.96
210-818	5.07	8.22	13.29	4.04	5.69
211-100	3.33	3.75	7.08	3.27	4.96
211-102	6.03	2.32	8.35	4.2	5.74
211-804	7.37	-0.12	7.25	6.86	10.18
211-814	7.05	6.27	13.32	16.8	16.56
211-832	6.2	12.74	18.94	13.79	18.55
211-890	6.15	3.07	9.22	8.23	9.1
213-822	5.16	5.39	10.55	5.64	6.82
213-896	7.32	1.16	8.48	5.38	4.66
213-942	9.01	6.5	15.51	11.95	8.12
214-800	5.52	5.58	11.1	3.51	5.43
214-812	9.64	11.8	21.44	11.05	8.66
214-844	2.62	2.67	5.29	3.75	7.77
24-118	3.27	3.55	6.82	5.62	5.51
26-130	8.34	6.25	14.59	8.57	5.61
26-150	6.75	19.48	26.23	17.72	20.8
28-112	9.98	0.39	10.37	4.73	6.7
29-108	7.25	1.3	8.55	2.73	2.69
29-142	2.87	1.64	4.51	5.57	6.04
29-704	6.39	3.99	10.38	7.12	9.68
Black-01	6.83	1.24	8.07	4.8	5.47
Black-02	2.12	1.95	4.07	1.06	1.56
Black-03	8.63	4.4	13.03	5.27	7.08
Black-04	7.23	2.34	9.57	8.13	6.24
Brown-01	6.14	2.95	9.09	6.41	4.46

## Sheet: Reactor and control
ID No	SIT	SICCT	T-DST-c
29-210	1	1	1
210-818	1	1	1
211-804	1	1	1
210-806	1	1	1
28-112	1	0	1
213-946	1	0	1
212-918	1	1	1
211-814	1	1	1
211-890	1	1	1
23-019	1	1	1
210-836	1	1	1
211-832	1	1	1
29-108	1	1	1
26-130	1	0	1
25-132	1	0	1
210-800	1	1	1
UN1	1	1	1
26-124	1	1	1
211-158	1	1	1
29-704	1	1	1
211-110	1	1	1
210-160	1	0	1
25-158	1	1	1
214-800	1	0	1
213-896	1	0	1
210-100	1	0	0
210-132	1	1	1
213-920	1	1	1
29-142	1	1	1
213-942	1	1	1
214-812	1	1	1
211-178	1	1	1
210-846	1	1	1
214-828	1	1	1
210-140	1	1	1
213-946	1	0	1
260-14	0	0	0
210-120	1	1	1
26-150	1	1	1
214-844	1	0	1
210-14	1	0	1
29-205	1	0	1
UN2	1	1	1
212-102	1	1	1
210-806	1	1	1
213-822	1	1	1
210-140	1	1	1
24-118	1	1	1
212-006	1	1	1
28-114	1	1	1
211-100	1	0	1
20-142	1	1	1
C-010	1	0	1
FFC01	1	1	1
FFC02	1	1	1
FFC03	1	1	1
FFC04	1	1	1
FFC05	1	1	1
FFC06	1	1	1
FFC07	1	0	0
FFH01	1	0	1
FFB02	1	1	1
FFH04	1	1	1
FFH05	1	1	1
FFH06	1	1	1
FFH07	1	1	1
FFH08	1	1	1
FFH09	1	1	1
BTB-05	0	0	0
BTB-06	0	0	0
BTB-07	0	0	0
BTB-08	0	0	0
BTB-09	0	0	0
BTB-11	0	0	0
BTB-15	0	0	0
BTB-17	0	0	0
BTB-19	0	0	0
BTB-22	0	0	0
BTB-24	0	0	0
BTB-25	0	0	0
BTB-27	0	0	0
BTB-28	0	0	0
BTB-31	0	0	0
BTB-33	0	0	0
BTB-35	0	0	0
BTB-36	0	0	0
BTB-38	0	0	0
BTB-39	0	0	0
BTB-42	0	0	0
BTB-43	0	0	0
BTB-47	0	0	0
BTB-49	0	0	0
BTB-52	0	0	0
BTB-54	0	0	0
BTB-56	0	0	0
BTB-59	0	0	0
BTB-61	0	0	0
BTB-63	0	0	0
BTB-64	0	0	0
BTB-65	0	0	0
BTB-69	0	0	0
BTB-70	0	0	0
BTB-71	0	0	0
BTB-73	0	0	0
BTB-76	0	0	0
BTB-78	0	0	0
BTB-82	0	0	0

## Sheet: BCG
PPD-A	PPD-B	SIT	PPD(B-A)	SICCT-std	DST-c	TDST-c
5.58	16.43	1	10.85	1	1.55	0
3.71	15.35	1	11.64	1	1.13	0
6.65	15.98	1	9.33	1	0.94	0
1.74	6.61	1	4.87	1	1.89	0
3.33	8.32	1	4.99	1	1.73	0
8.35	18.81	1	10.46	1	0.81	0
6.19	18.4	1	12.21	1	0.75	0
7.84	16.2	1	8.36	1	0.01	0
3.03	13.67	1	10.64	1	0.55	0
8.21	10.91	1	2.7	0	1.2	0
2.9	10.67	1	7.77	1	1.51	0
4.48	8.17	1	3.69	0	1.54	0
8.8	12.36	1	3.56	0	0.89	0
2.12	6.38	1	4.26	1	0.18	0
3.82	9.95	1	6.13	1	0.88	0
7.15	12.51	1	5.36	1	1.07	0
5.06	9.89	1	4.83	1	0.5	0
5.06	11.78	1	6.72	1	0.04	0
6.33	14.14	1	7.81	1	-0.12	0
6.64	10.7	1	4.06	1	-0.54	0
4.18	7.21	1	3.03	0	0.02	0
0.73	5.12	1	4.39	1	-0.19	0
5.86	15.17	1	9.31	1	-0.22	0
3.51	14.61	1	11.1	1	-0.6	0
9.66	18.43	1	8.77	1	1.11	0
0.89	8.5	1	7.61	1	0.06	0
2.3	15.32	1	13.02	1	-0.44	0
3.25	8.09	1	4.84	1	1.1	0
1.84	8.44	1	6.6	1	-0.1	0
-0.46	5.64	1	6.1	1	0.05	0
4.84	12.03	1	7.19	1	0.17	0
1.33	5.12	1	3.79	0	0.4	0
5.38	9.25	1	3.87	0	0.15	0
0.64	6	1	5.36	1	-0.3	0
5.27	13.12	1	7.85	1	0.08	0

## Sheet: RCT
PPD-A	PPD-B	SIT	PPD-(B-A)	SICCT	DST-c	T-DST-c
5.03	10.21	1	5.18	1	6.49	1
4.95	15.76	1	10.81	1	3.13	1
10.7	16.26	1	5.56	1	11.55	1
8.69	18.99	1	10.3	1	5.91	1
6.51	7.55	1	1.04	2	8.42	1
5.01	7.03	1	2.02	2	3.82	1
8.42	16	1	7.58	1	5.73	1
4.58	12.03	1	7.45	1	15.21	1
2.87	13.63	1	10.76	1	7.15	1
1.66	7.02	1	5.36	1	7.13	1
7.96	22.42	1	14.46	1	18.26	1
5.03	16.55	1	11.52	1	13.9	1
9.57	19.61	1	10.04	1	8.83	1
3.96	6.95	1	2.99	2	2.75	1
3.4	4.93	1	1.53	2	3.12	1
3.3	10.5	1	7.2	1	7.03	1
5.38	10.33	1	4.95	1	6.19	1
2.59	9.64	1	7.05	1	5.17	1
4.9	11.03	1	6.13	1	11.9	1
7.42	24.62	1	17.2	1	18.71	1
2.82	8.56	1	5.74	1	4.26	1
6.9	7.15	1	0.25	0	6.4	1
4	9.54	1	5.54	1	3.18	1
2.49	6.4	1	3.91	2	6.75	1
6.25	10.12	1	3.87	2	8.36	1
5.2	5.32	1	0.12	0	1.35	0
9.55	20.1	1	10.55	1	11.1	1
3.07	10.2	1	7.13	1	2.1	1
0.3	5	1	4.7	1	4.46	1
9.87	16.94	1	7.07	1	7.79	1
9.77	25.47	1	15.7	1	6.22	1
5.14	12.15	1	7.01	1	5.3	1
3.3	9.55	1	6.25	1	10.46	1
5.06	18.44	1	13.38	1	5.3	1
4.77	9.35	1	4.58	1	2.14	1
2.02	4.52	1	2.5	2	3.33	1
3.73	2.72	0	-1.01	0	1.51	0
4.85	9.07	1	4.22	1	5.66	1
4.12	16.07	1	11.95	1	7.68	1
4.23	7.09	1	2.86	2	8.49	1
4.03	7.1	1	3.07	2	6.69	1
6.15	7.23	1	1.08	2	6.03	1
6.23	11.67	1	5.44	1	5.18	1
6.46	15.07	1	8.61	1	6.22	1
4.08	12.08	1	8	1	4.01	1
5.71	13.72	1	8.01	1	10.21	1
3.17	10.83	1	7.66	1	6.76	1
4.37	23.51	1	19.14	1	19.66	1
1.6	20.04	1	18.44	1	9.93	1
11.48	25.07	1	13.59	1	9.73	1
5.72	9.21	1	3.49	2	4.34	1
4.91	25.34	1	20.43	1	25.96	1
1.49	4.4	1	2.91	2	2.45	1
3.39	11.79	1	8.4	1	3.55	1
4.6	19.19	1	14.59	1	6.37	1
7.5	22.33	1	14.83	1	8.84	1
2.85	13.86	1	11.01	1	2.33	1
3.5	15.92	1	12.42	1	7.5	1
3.04	15.2	1	12.16	1	6.33	1
0.9	4.07	1	3.17	2	1.37	0
2.87	5.2	1	2.33	2	4.6	1
1.1	6.8	1	5.7	1	4.7	1
0.7	9.66	1	8.96	1	2.55	1
12.69	24.64	1	11.95	1	6.95	1
2.07	10.89	1	8.82	1	6.73	1
1.12	10.99	1	9.87	1	6.27	1
2.2	6.23	1	4.03	1	2.39	1
1.34	9.18	1	7.84	1	5.8	1

## Sheet: Control
PPD-A	PPD-B	SIT	PPD -(B-A)	SICCT	DST-c	T-DST-c
0.67	0.99	0	0.32	0	1.18	0
0.71	0.64	0	-0.07	0	1.25	0
0.82	0.64	0	-0.18	0	1.09	0
2.19	1.82	0	-0.37	0	1.48	0
0.85	1.84	0	0.99	0	1.42	0
1.35	2.27	0	0.92	0	1.84	0
0.71	0.35	0	-0.36	0	0.02	0
0.57	0.3	0	-0.27	0	1.31	0
1.25	0.74	0	-0.51	0	0.01	0
0.32	-0.02	0	-0.34	0	0.26	0
0.24	0.63	0	0.39	0	0.72	0
-0.13	0.09	0	0.22	0	1.03	0
-0.14	1.16	0	1.3	0	0.25	0
2.71	0.91	0	-1.8	0	1.37	0
1.13	1.56	0	0.43	0	1.46	0
0.85	0.7	0	-0.15	0	0.43	0
0.35	0.76	0	0.41	0	0.78	0
1.26	0.93	0	-0.33	0	0.32	0
0.29	0.6	0	0.31	0	0.9	0
0.5	0.86	0	0.36	0	0.06	0
1.43	1.16	0	-0.27	0	1.12	0
0.85	1.15	0	0.3	0	0.73	0
0.97	1.01	0	0.04	0	0.81	0
-0.98	0.32	0	1.3	0	0.36	0
-0.2	0.59	0	0.79	0	0.39	0
0.56	0.73	0	0.17	0	0.33	0
0.4	0.59	0	0.19	0	-0.09	0
1.08	0.97	0	-0.11	0	0.8	0
0.25	-0.08	0	-0.33	0	-0.1	0
-0.1	0.28	0	0.38	0	0.4	0
-0.49	0.06	0	0.55	0	-0.58	0
1.28	1.14	0	-0.14	0	1.97	0
0.36	-0.03	0	-0.39	0	0.53	0
0.63	0.15	0	-0.48	0	0.45	0
0.9	-0.31	0	-1.21	0	0.31	0
0.17	-0.22	0	-0.39	0	0.13	0
-0.12	-0.33	0	-0.21	0	1.2	0
0.48	0.26	0	-0.22	0	-0.26	0
-0.85	-0.53	0	0.32	0	0.75	0
